# Supplementary material for: Image-based analysis of living mammalian cells using label-free 3D refractive index maps reveals new organelle dynamics and dry mass flux
Source: PLoS Biol. 2019 Dec 19;17(12):e3000553. doi: 10.1371/journal.pbio.3000553 (PMC6922317; doi:10.1371/journal.pbio.3000553)
Supplement: S1 Text — (TXT) [file pbio.3000553.s016.txt]

# -*- coding: utf-8 -*-
"""
Created on Mon Apr 15 07:51:48 2019
@author: Mat

inspired by https://opencv-python-tutroals.readthedocs.io/en/latest/py_tutorials/py_feature2d/py_feature_homography/py_feature_homography.html
"""
import numpy as np
import cv2
from skimage import io
from os.path import join,exists
from os import mkdir
import math

MIN_MATCH_COUNT = 10 #R1:10

imname = r''
PathToImg = r''

pathImageList = {}

pathImageList[1] = r''
idxDATA = [0]

for iList in idxDATA:
    
    previoustheta = 0
    theta = 0
    okframe = []
    mstrTheta = []

    pathImage = pathImageList[iList+1]
    print(pathImage) 
    
    if exists(join(pathImage,PathToImg)):
        print('folder exists')
    else:
        mkdir(join(pathImage,PathToImg))
    
    
    img = io.imread(join(pathImage,imname))
    imgfl = io.imread(join(pathImage,imcplt))
    
    for iTP in range(img.shape[0]-1):
        print(iTP)
        
        img2 = img[iTP,:,:]          # trainImage
        img2 = (img2-np.min(img2))/(np.max(img2)-np.min(img2))*255
        img2 = np.array(img2,np.uint8)
        
        for iTP2 in range(1):
            
            img1 = img[iTP+iTP2+1,:,:]
            img1 = (img1-np.min(img1))/(np.max(img1)-np.min(img1))*255         # queryImage
            img1 = np.array(img1,np.uint8)
            sift = cv2.xfeatures2d.SIFT_create()
            
            # find the keypoints and descriptors with SIFT
            kp1, des1 = sift.detectAndCompute(img1,None)
            kp2, des2 = sift.detectAndCompute(img2,None)
            
            FLANN_INDEX_KDTREE = 0
            index_params = dict(algorithm = FLANN_INDEX_KDTREE, trees = 5)
            search_params = dict(checks = 200)
            
            flann = cv2.FlannBasedMatcher(index_params, search_params)
            matches = flann.knnMatch(des1,des2,k=2)
            
            # store all the good matches as per Lowe's ratio test.
            good = []
            for m,n in matches:
                if m.distance < 0.73*n.distance:
                    good.append(m)
            
            
            if len(good)>MIN_MATCH_COUNT:
                src_pts = np.float32([ kp1[m.queryIdx].pt for m in good ]).reshape(-1,1,2)
                dst_pts = np.float32([ kp2[m.trainIdx].pt for m in good ]).reshape(-1,1,2)
            
                M, mask = cv2.findHomography(src_pts, dst_pts, cv2.RANSAC,5.0)
                matchesMask = mask.ravel().tolist()
            
                h,w = img1.shape
                pts = np.float32([ [0,0],[0,h-1],[w-1,h-1],[w-1,0] ]).reshape(-1,1,2)
                dst = cv2.perspectiveTransform(pts,M)
            
                img2fl = cv2.polylines(img2,[np.int32(dst)],True,255,3,cv2.LINE_AA)
                print("OKOK -- enough matches are found - %d/%d" % (len(good),MIN_MATCH_COUNT))
                
                draw_params = dict(matchColor = (155,0,0), # draw matches in green color
                               singlePointColor = None,
                               matchesMask = matchesMask, # draw only inliers
                               flags = 2)
            
                img3 = cv2.drawMatches(img1,kp1,img2fl,kp2,good,None,**draw_params)
                ## derive rotation angle from homography
                theta = - math.atan2(M[0,1], M[0,0]) * 180 / math.pi
                mstrTheta.append(theta)
                
            else:
                
                print("Not enough matches are found - %d/%d" % (len(good),MIN_MATCH_COUNT))
                matchesMask = None
                mstrTheta.append(np.nan)
                
            previoustheta = theta
            
